# Supplementary material for: Wolbachia density changes seasonally amongst populations of the pale grass blue butterfly, Zizeeria maha (Lepidoptera: Lycaenidae)
Source: PLoS One. 2017 Apr 12;12(4):e0175373. doi: 10.1371/journal.pone.0175373 (PMC5389786; doi:10.1371/journal.pone.0175373)
Supplement: S1 Table — (XLSX) [file pone.0175373.s004.xlsx]

## Sheet: Sheet1
Population (collected month)	Number collected	Number infected	Number tested for Wolbachia density and body size	Minimum density	Maximum density	Mean (density)	Median (density)	Maximum/ minimum	Minimum size (µm)	Maximum size (µm)	Mean (size)
Sendai (Aug)	21	21	19	0.0078	7.48	1.15	0.49	958.2	1641.5	2199.33	1942.18
Tsukuba (Jun)	30	30	15	0.0022	68.6	7.5	0.92	30645.7	1439.66	2295.86	1929.68
Tsukuba (Aug)	29	29	18	0.017	0.12	0.05	0.05	6.9	1341.48	2131.26	1657.59
Tsukuba (Oct)	24	24	18	0.0397	34.62	2.11	0.1	872.2	1620.62	2334.53	2118.86
Chiba (Oct)	17	17	15	0.4281	67.34	12.76	4.46	157.3	1770.13	2403.41	2137.37
Osaka (Oct)	25	25	20	0.5854	811.86	49.7	2.78	1386.7	1427.8	2210.07	1901.5
Sumoto (Oct)	27	26	18	0.1777	58.93	16.29	7.45	331.6	1540.68	2337.84	2072.17
Mimasaka (jul)	25	25	20	1.6733	257.54	29.63	8.42	153.9	1540.19	2382.45	2045.69
Mimasaka (Oct)	27	27	20	0.0696	0.82	0.38	0.38	11.7	1531.51	2354.4	2046.58
Niimi (Oct)	20	20	16	4.6176	171.65	36.84	13.73	37.2	1739.91	2274.28	2091.93
Okayama (Jun)	26	25	20	0.1749	31.19	6.41	3.49	178.3	1336.19	2269.48	1899.32
Okayama (Aug)	28	28	20	0.0197	48.8	2.59	0.12	2479.5	1295.04	2125.09	1900.21
Okayama (Oct)	26	26	19	0.0903	0.55	0.25	0.25	6.1	1428.77	2344.11	2019.22
Mannnou (Aug)	11	11	11	0.0375	2.19	2.19	0.65	58.5	1187.03	2058.91	1742.76
Mannnou (Oct)	25	25	20	0.0012	12.75	1.02	0.27	10887.7	1447.58	2336.37	2023.8
Nakatsu (Aug)	25	25	20	0.1164	81.58	5.72	1.12	700.6	1207.63	2231.64	1819.17
Nakatsu (Oct)	24	24	20	0.1707	29.55	4.9	0.36	173.1	1492.4	2475.3	2064.51
Saiki (Sep)	12	12	12	0.189	52.14	8.51	2.08	275.8	1429.65	2198.63	1920.5
Saiki (Oct)	8	8	7	0.2082	1.67	0.56	0.39	8	1428.77	2222.01	1969.38
Kagoshima (Apr)	15	15	6	0.4008	87.03	30.91	24.08	217.2	1415.91	2270.73	2018.43
Kagoshima (Oct)	17	16	16	2e-05	0.55	0.25	0.27	36356.8	1332.25	2431.54	1806.38
Yakushima (Oct)	23	23	17	0.3369	51.65	11.67	5.67	153.3	1366.56	2328.37	2120.33
