# Supplementary material for: Wolbachia density changes seasonally amongst populations of the pale grass blue butterfly, Zizeeria maha (Lepidoptera: Lycaenidae)
Source: PLoS One. 2017 Apr 12;12(4):e0175373. doi: 10.1371/journal.pone.0175373 (PMC5389786; doi:10.1371/journal.pone.0175373)
Supplement: S2 Table — (XLSX) [file pone.0175373.s005.xlsx]

## Sheet: Sheet1
Primer	Sequence (5' to 3')	References
Wg550F	ATGCGTCAGGARTGYAARTGYCAAYGGYATGTC	Wild and Maddison (2008)
WgAbRZ	CACTTNACYTCRCARCACCARTG
LCO-1490	GGTCAACAAATCATAAAGATATTGG	Folmer et al (1994)
HCO-2198	TAAACTTCAGGGTGACCAAAAAATCA
gatB_F1	GAKTTAAAYCGYGCAGGBGTT	Baldo et al (2006)
gatB_R1	TGGYAAYTCRGGYAAAGATGA
coxA_F1	TTGGRGCRATYAACTTTATAG
coxA_R1	CTAAAGACTTTKACRCCAGT
hcpA_F1	GAAATARCAGTTGCTGCAAA
hcpA_R1	GAAAGTYRAGCAAGYTCTG
ftsZ_F1	ATYATGGARCATATAAARGATAG
ftsZ_R1	TCRAGYAATGGATTRGATAT
fbpA_F1	GCTGCTCCRCTTGGYWTGAT
fbpA_R1	CCRCCAGARAAAAYYACTATTC
wsp81F	TGGTCCAATAAGTGATGAAGAAAC	Braig et al (1998)
wsp691R	AAAAATTAAACGCTACTCCA
wZm wsp rt F	AATGGACGATATCAGGGT	Sumi et al (2013)
wZm wsp rt R	TCCTGAAAATGCTGCCAC
Zmaha CO1 rt F	TGGTGGATTTGGAAATTG	This paper
Zmaha CO1 rt R	GTTCATCCAGTTCCTGCT
